# Supplementary material for: Navigating prokaryotic viral genome analysis from metagenomic data
Source: mSystems. 2026 Apr 21;11(5):e01249-25. doi: 10.1128/msystems.01249-25 (PMC13185550; doi:10.1128/msystems.01249-25)
Supplement: Supplemental tables — Tables S1–S3. [file msystems.01249-25-s0002.xlsx]

## Sheet: S1_major_tools
Table S1: Overview of tools for viromic analyses and their capabilities
Workflow Step	Tool	Available at	Reference	Virus-specific	Metagenome- compatible	Integrated Provirus specific function	Short or novel virus optimizations	Supports custom database or model training	Description and Details
Step 1: Data preprocessing	CutAdapt	https://github.com/marcelm/cutadapt/	(24)	no	/	no	no	no	Read trimming for single-end and paired-end reads
	fastp	github.com/OpenGene/fastp	(23)	no	/	no	no	no	Various read quality metrics, filtering and trimming for short reads only
	FastQC	https://github.com/s-andrews/FastQC	Babraham Institute, https://www.bioinformatics.babraham.ac.uk/projects/fastqc/	no	/	no	no	no	Various read quality metrics for any BAM, SAM, or FastQ file
	trimmomatic	github.com/usadellab/Trimmomatic	(25)	no	/	no	no	no	Read trimming for single-end and paired-end reads
Step 2: Read profiling	Bracken	https://github.com/jenniferlu717/Bracken	(28)	no	yes	no	no	yes	Abundance estimation based on output from Kraken2
	Kaiju	https://github.com/bioinformatics-centre/kaiju	(30)	yes	yes	no	no	yes	Taxonomic classification of high-throughput sequencing reads using protein databases
	Kraken2	https://github.com/DerrickWood/kraken2	(27)	yes	yes	no	no	yes	Taxonomic classification of reads with many precompiled databases available
	MetaPhIan 4	https://github.com/biobakery/MetaPhlAn/	(34)	yes	yes	no	no	yes	Profiling of single-end and paired-end reads using marker gene databases
	Phanta	https://github.com/bhattlab/phanta	(29)	yes	yes	yes	yes	yes	Workflow to profile short reads from gut viromes
	ViromeQC	https://github.com/SegataLab/viromeqc	(35)	yes	no	no	no	yes	Estimates enrichment of a VLP-enriched sample compared to reference metagenomes. Addition of custom community medians is directly supported. Reference genes can be updated to newer database releases (SILVA/ AMPHORA2) if file names are maintained or manually added in the script
Step 3: Assembly	MEGAHIT	https://github.com/voutcn/megahit	(40)	no	yes	no	no	no	Metagenome-optimized assembler for single-end and (interleaved) paired-end reads
	MetaCarvel	https://github.com/marbl/MetaCarvel	(37)	no	yes	no	no	no	Scaffolder for metagenomes optimized for closely related variants
	SPAdes (--meta or -- metaviral)	https://github.com/ablab/spades	(38, 39)	yes	yes	no	no	no	Multi-purpose assembler for Illumina and IonTorrent sequencing data. It acccepts long reads for polishing and has specific modes for metagenomes (--meta) and viromes (--metaviral)
Step 4: Viral Identification	BLAST	https://blast.ncbi.nlm.nih.gov/Blast.cgi	(26)	no	yes	no	no	no	Widely used multifunctional alignment tool
	DeepVirFinder	https://github.com/jessieren/DeepVirFinder	(118)	yes	yes	no	yes	no	Virus identification from metagenomic data using deep learning
	geNomad	https://github.com/apcamargo/genomad	(64)	yes	yes	yes	yes	no	Virus and plasmid identification, virus taxonomy and functional annotation for data from isolates, metagenomes and metatranscriptomes
	MetaPhinder	https://github.com/vanessajurtz/MetaPhinder	(119)	yes	yes	no	no	yes	Blast-based virus identification
	Phigaro	https://github.com/bobeobibo/phigaro/	(120)	yes	yes	yes	no	no	(Pro-)Virus detection using virus-associated genes
	PPR-Meta	https://github.com/zhenchengfang/PPR-Meta	(121)	yes	yes	no	yes	no	Classification of metagenomic sequences as virus, chromosome, or plasmid using deep learning
	Seeker	https://github.com/gussow/seeker	(122)	yes	yes	no	no	no	Classification of metagenomic data as bacterial or viral using deep learning
	VIBRANT	https://github.com/AnantharamanLab/VIBRANT	(46)	yes	yes	yes	yes	no	Multi-purpose tool for prediction and characterization of viruses (archaeal and bacterial hosts) including quality assessment and lifestyle prediction from metagenomic data
	viralVerify	https://github.com/ablab/viralVerify	(39)	yes	yes	no	no	yes	Classification of sequences as virus, plasmid, or chromosome based on gene content
	VirFinder	https://github.com/jessieren/VirFinder	(123)	yes	yes	no	yes	yes	Virus identification from metagenomic data using sequence signatures
	VirSorter	https://github.com/simroux/VirSorter	(102)	yes	yes	yes	no	no	Virus identification and quality assessment
	VirSorter2	https://github.com/jiarong/VirSorter2	(51)	yes	yes	yes	no	yes	Improved virus identification and quality assessment
Step 5: Viral quality assessment	CheckV	https://bitbucket.org/berkeleylab/checkv/	(47)	yes	yes	yes	no	no	Standard tool used for viral quality assessment
	VIBRANT	https://github.com/AnantharamanLab/VIBRANT	(46)	yes	yes	yes	yes	no	Multi-purpose tool for prediction and characterization of viruses (archaeal and bacterial hosts) including quality assessment and lifestyle prediction from metagenomic data
	viralComplete	https://github.com/ablab/viralComplete/	(39)	yes	yes	no	yes	no	Completeness estimation of viral sequences
Step 6: Viral Clustering and Dereplication	dRep	https://github.com/MrOlm/drep	(124)	no	yes	no	no	no	Developed for dereplication of archaeal and bacterial genomes but used in viral pipelines like ViWrap
	fastANI	https://github.com/ParBLiSS/FastANI	(125)	no	yes	no	no	no	ANI computation for microbial genomes
	LZ-ANI	https://github.com/refresh-bio/LZ-ANI	(126)	yes	/	no	no	no	ANI computation optimized for viral genomes but adjustable for bacteria and archaea use cases
	Mash	https://github.com/marbl/Mash	(127)	yes	yes	no	no	yes	Genome distance estimation. Default databases contain viruses as well
	MMseqs2	https://github.com/soedinglab/MMseqs2	(65)	no	yes	no	no	no	Multi-purpose workflows for sequence clustering, searching and taxonomic classification
	Vclust	https://github.com/refresh-bio/vclust	(126)	yes	yes	no	no	no	ANI-based clustering specifically for viruses from metagenomic datasets
	vConTACT2	https://bitbucket.org/MAVERICLab/vcontact2	(58)	yes	yes	no	no	no	Protein network-based virus clustering and taxonomy assignment
	VIRIDIC	https://github.com/CristinaMoraru/VIRIDIC	(62)	yes	yes	no	no	no	Calculation of viral intergenomic distance. Designed for bacteria and archaea viruses, but could potentially be used for monopartite eukaryotic viruses
Step 7: Viral binning	COBRA	https://github.com/linxingchen/cobra	(128)	yes	yes	no	no	no	Re-assembly of viral genomes using short paired-end reads to extend contigs
	CoCoNet	https://github.com/Puumanamana/CoCoNet	(129)	yes	yes	no	no	no	Contig binning for viral metagenomes using deep learning
	MetaBat2	https://bitbucket.org/berkeleylab/metabat	(130)	no	yes	no	no	no	Binning of metagenomic data
	phamb	https://github.com/RasmussenLab/phamb	(131)	yes	yes	no	no	no	Deep learning based binning of viruses in metagenomic datasets
	VAMB	https://github.com/RasmussenLab/vamb	(132)	no	yes	no	no	no	Deep learning based binning of metagenomes. Includes TaxVamb, which uses taxonomy information for binning
	vRhyme	https://github.com/AnantharamanLab/vRhyme	(133)	yes	yes	no	no	no	Binning of virus genomes from metagenomic data including also other features
Step 8: Viral Lifestyle prediction	BACPHLIP	https://github.com/adamhockenberry/bacphlip	(134)	yes	/	yes	no	no	Detection of lifestyle based on lysogeny-associated genes
	DeepPL	https://github.com/Wu-Microbiology/DeepPL	(135)	yes	/	yes	no	no	Lifestyle prediction for temperate and virulent viruses
	DeePhage	https://github.com/shufangwu/DeePhage	(136)	yes	yes	yes	no	no	Scores sequences based on DNA motifs specific to temperate and virulent viruses
	PhaTYP (PhaBOX2)	https://github.com/Wu-Microbiology/DeepPL	(137, 138)	yes	/	yes	yes	yes	Lifestyle prediction for temperate and virulent viruses. Tool is now maintained within PhaBOX2. Custom training is only supported in the standalone tool, while PhaBOX2 also includes additional tools for the virus characterization workflow
	PropagAtE	https://github.com/Wu-Microbiology/DeepPL	(139)	yes	yes	yes	no	no	Infection stage prediction for integrated proviruses based on read coverage. Supported are SAM and BAM files, or short reads (unpaired, paired, interleaved). The necessary files containing integrated provirus coordinates can be generated through e.g. VIBRANT
	Replidec	https://github.com/deng-lab/Replidec	(140)	yes	/	yes	no	no	Lifestyle prediction for lytic or lytic+temperate viruses. Also predicts genes associated with a chronic lifestyle
	VIBRANT	https://github.com/AnantharamanLab/VIBRANT	(46)	yes	yes	yes	yes	no	Multi-purpose tool for prediction and characterization of viruses (archaeal and bacterial hosts) including quality assessment and lifestyle prediction from metagenomic data
Step 9: Viral Taxonomy	geNomad	https://github.com/apcamargo/genomad	(64)	yes	yes	yes	yes	no	Virus and plasmid identification, virus taxonomy and functional annotation for data from isolates, metagenomes and metatranscriptomes
	GRAViTy-V2	https://github.com/Mayne941/gravity2	(61)	yes	yes	no	no	no	Viral taxonomy assignment based on pHMMs
	MMseqs2	https://github.com/soedinglab/MMseqs2	(65)	no	yes	no	no	no	Multi-purpose workflows for sequence clustering, searching and taxonomic classification
	Unicore	https://github.com/steineggerlab/unicore	(70)	no	/	no	no	no	Generation of structure-guided phylogenetic trees for all taxa
	vConTACT2	https://bitbucket.org/MAVERICLab/vcontact2	(58)	yes	yes	no	no	no	Protein network-based virus clustering and taxonomy assignment
	VICTOR	https://victor.dsmz.de/	(60)	yes	/	no	no	no	Web service for phylogeny and taxonomic classification of prokaryotic viruses
	ViPTree	https://www.genome.jp/viptree/ Command line: https://github.com/yosuken/ViPTreeGen	(59)	yes	yes	no	no	no	Precalculated viral proteome tree (webservice-only) with the option to integrate user sequences (web-service and command line version)
	VirClust	https://github.com/CristinaMoraru/VirClust	(63)	yes	yes	no	no	no	Viral protein clustering for annotation and taxonomic assignment
	VIRIDIC	https://github.com/CristinaMoraru/VIRIDIC	(62)	yes	yes	no	no	no	Calculation of viral intergenomic distance. Designed for bacteria and archaea viruses, but could potentially be used for monopartite eukaryotic viruses
	VITAP	https://github.com/DrKaiyangZheng/VITAP	(66)	yes	yes	no	yes	yes	Taxonomic classification for DNA and RNA viruses
Step 10: Viral abundance estimation	Bowtie2	https://bowtie-bio.sourceforge.net/bowtie2/index.shtml	(32)	no	yes	no	no	no	Alignment tool for mapping reads to sequences
	Bracken	https://github.com/jenniferlu717/Bracken	(28)	no	yes	no	no	yes	Abundance estimation based on output from Kraken2
	BWA	https://github.com/lh3/bwa	(33)	no	yes	no	no	no	Alignment of short reads to reference genomes
	CoverM	https://github.com/wwood/CoverM	(76)	no	yes	no	no	no	Generates genome statistics like coverage out of alignments
	Kraken2	https://github.com/DerrickWood/kraken2	(27)	yes	yes	no	no	yes	Taxonomic classification of reads with many precompiled databases available
Step 11: Viral host identification	BLAST	https://blast.ncbi.nlm.nih.gov/Blast.cgi	(26)	no	yes	no	no	no	Widely used multifunctional alignment tool
	CrisprOpenDB	https://github.com/edzuf/CrisprOpenDB	(141)	yes	/	no	no	yes	Spacer-based host prediction. Includes a large spacer database
	iPHoP	https://bitbucket.org/srouxjgi/iphop/src/main/	(142)	yes	yes	no	yes	yes	Host prediction pipeline combining different tools and approaches
	PHP	https://github.com/congyulu-bioinfo/PHP	(143)	yes	/	no	yes	yes	Host prediction for prokaryotic viruses based on k-mers. Is able to process fragmented data
	RaFAH	https://sourceforge.net/projects/rafah/	(144)	yes	yes	no	no	yes	Host prediction by comparing viral proteins through machine learning. Proteins are translated using Prodigal
	SpacePHARER	https://github.com/soedinglab/spacepharer	(145)	yes	yes	no	yes	yes	Spacer-based host prediction on protein level
	VirHostMatcher	https://github.com/jessieren/VirHostMatcher	(146)	yes	yes	no	no	no	Host prediction based on oligonucleotide frequencies
	WIsH	https://github.com/soedinglab/WIsH	(147)	yes	yes	no	no	no	Host prediction for prokaryotic viruses based on k-mers
Step 12: Viral annotation / AMG prediction	ABRicate	https://github.com/tseemann/abricate	(T. Seemann, https://github.com/tseemann/abricate)	no	/	no	no	yes	Screens contigs for antimicrobial resistance genes and virulence factors
	dbAPIs	https://bcb.unl.edu/dbAPIS/	(148)	yes	/	no	no	no	Tool with stand-alone database for experimentally validated viral anti-prokaryotic immune system proteins. Does not include anti-CRISPR proteins
	DRAM-v	https://github.com/WrightonLabCSU/DRAM	(101)	yes	yes	yes	no	yes	Annotation of metagenomic data with a special focus on metabolic potential. DRAM-v (viruses) is a mode of DRAM (microbes), which includes AMG prediction. Analysis can be started from assembled microbial (meta-)genomes or bins; either from DNA sequences (genes will be called with Prodigal) or previously predicted genes. Genes will be annotated using multiple databases.
	eggNOG-mapper	https://github.com/eggnogdb/eggnog-mapper	(95)	yes	yes	no	no	no	Metagenome annotation using the eggNOG database. Supports proteins of all domains, but open reading frame prediction is only available for prokaryotic input since Prodigal is used
	GeneValidator	https://github.com/wurmlab/genevalidator	(104)	no	/	no	no	yes	Validation and quality evaluation of protein-coding genes using references
	PHANOTATE	https://github.com/deprekate/PHANOTATE	(90)	yes	/	no	no	no	Gene caller exclusively for viruses
	Pharokka	https://github.com/gbouras13/pharokka	(97)	yes	yes	no	no	yes	Gene prediction and annotation for viruses of prokaryotic hosts. Includes also antibiotic resistance and virulence factor screening
	Prodigal	https://github.com/hyattpd/Prodigal	(91)	no	yes	no	no	yes	Gene prediction for bacteria and archaea also able to handle viruses
	Prokka	https://github.com/tseemann/prokka	(94)	yes	yes	no	no	yes	Annotation pipeline for bacteria, archaea and viruses with virus-specific annotation mode
Databases	CARD	https://card.mcmaster.ca/	(99)	yes	/	no	no	/	Antibiotic resistance genes
	eggNOG v5	http://eggnog5.embl.de	(96)	yes	yes	no	no	/	Contains annotated references for all domains, including viruses, based on gene orthology
	IMG/VR v4	https://genome.jgi.doe.gov/portal/IMG_VR/IMG_VR.home.html	(52)	yes	/	yes	no	/	Uncultivated virus genomes from metagenomic data
	PHROGs	https://phrogs.lmge.uca.fr/	(98)	yes	/	yes	no	/	Viral protein families with archaeal or bacterial host
	RCSB PDB	https://www.rcsb.org/	(107)	no	/	no	no	/	Collection of 3D structures of proteins, DNA and RNA
	UniProtKB/Swiss-Prot	https://www.expasy.org/resources/uniprotkb-swiss-prot	(108)	no	/	no	no	/	Curated protein database including data about domain structure or post-translational modifications
	UniVec	https://www.ncbi.nlm.nih.gov/tools/vecscreen/univec/	https://www.ncbi.nlm.nih.gov/tools/vecscreen/univec/	no	/	no	no	no	Vector, adapter, linker and primer sequences
	VFDB	https://www.mgc.ac.cn/VFs/	(100)	yes	/	yes	no	/	Virulence factors (pathogenic bacterial host)
	ViralRefSeq	https://www.ncbi.nlm.nih.gov/genome/viruses/	(103)	yes	/	yes	no	/	Viral reference sequences
	VOGDB	https://vogdb.org/	(93)	yes	yes	yes	no	/	Orthologous groups of viral genes

## Sheet: S2_additional_ressources
Table S2: Additional resources for viromic analyses
Workflow Step	Tool	Available at	Reference
Step 4: Viral identification	DeepMicroClass	https://github.com/chengsly/DeepMicroClass	(149)
	DEPhT	https://github.com/chg60/DEPhT	(150)
	MArVD	https://bitbucket.org/MAVERICLab/marvd/src/master/	(151)
	MArVD2	https://bitbucket.org/MAVERICLab/marvd2/src/master/	(152)
	MARVEL	https://github.com/LaboratorioBioinformatica/MARVEL	(153)
	PHASTER	https://phaster.ca/	(154)
	PHASTEST	https://phastest.ca/	(155)
	VIBES	https://github.com/TravisWheelerLab/VIBES	(156)
	ViraMiner	https://github.com/NeuroCSUT/ViraMiner	(157)
	virMine	https://github.com/putonti/virMine	(158)
	virMine 2.0	https://github.com/putonti/virmine	(159)
	VirMiner	http://sbb.hku.hk/VirMiner/	(160)
Step 6: Clustering and Dereplication (Not virus-specific)	CD-HIT	https://sites.google.com/view/cd-hit	(161)
Step 7: Viral Binning	Phables	https://github.com/Vini2/phables	(162)
Step 8: Viral Lifestyle prediction	PHACTS	https://karlan.com/blogs/news/phacts	(163)
	PhagePred	https://github.com/songkai1987/PhagePred	(164)
Step 9: Viral Taxonomy	GRAViTy	https://github.com/PAiewsakun/GRAViTy	(165)
	PhaGCN	https://github.com/KennthShang/PhaGCN	(166)
	PhaGCN2	https://github.com/KennthShang/PhaGCN2.0	(167)
	PhaGenus	https://github.com/jiaojiaoguan/phagenus	(168)
	taxmyPHAGE	https://github.com/amillard/tax_myPHAGE	(169)
	vClassifier	https://github.com/AnantharamanLab/vClassifier	(67)
	vConTACT3	https://bitbucket.org/MAVERICLab/vcontact3	B. Bolduc, https://bitbucket.org/MAVERICLab/vcontact3/
	VISTA	https://ngdc.cncb.ac.cn/vista/index	(170)
	VPF-Class	https://github.com/biocom-uib/vpf-tools	(171)
Step 10: Abundance estimation (Not virus-specific)	BamToCov	https://github.com/telatin/bamtocov	(172)
	BEDTools	https://bedtools.readthedocs.io/en/latest/	(173)
	msamtools	https://github.com/arumugamlab/msamtools	M. Arumugam, https://github.com/arumugamlab/msamtools
	Samtools	https://www.htslib.org/	(174)
Step 11: Viral host identification	DeepPBI-KG	https://github.com/Tongqing-Wei/DeepPBI-KG	(175)
	Metagenomic-virus-host-prediction	https://github.com/CormacKinsella/Metagenomic-virus-host-prediction	(176)
	PhaBOX/PhaBOX2	https://github.com/KennthShang/PhaBOX	(138)
	PHERI	https://github.com/andynet/pheri	(177)
	PHISDetector	https://github.com/HIT-ImmunologyLab/PHISDetector	(178)
	PHIST	https://github.com/refresh-bio/phist	(179)
	VHIP	https://github.com/DuhaimeLab/VirusHostInteractionPredictor	(180)
	VirHostMatcher-Net	https://github.com/WeiliWw/VirHostMatcher-Net	(181)
	VPF-Class	https://github.com/biocom-uib/vpf-tools	(171)
Step 12: Viral annotation / AMG prediction	MultiPHATE	https://github.com/carolzhou/multiPhATE	(182)
	MultiPHATE2	https://github.com/carolzhou/multiPhATE2/	(183)
	phold	https://github.com/gbouras13/phold	(184)
	Phynteny	https://github.com/susiegriggo/Phynteny	(185)
Databases	BFVD	https://bfvd.steineggerlab.workers.dev/	(186)
	efam	doi.org/10.25739/9vze-4143	(187)
	pVOGs	http://dmk-brain.ecn.uiowa.edu/pVOGs	(188)
	uPOGs	http://147.8.185.62/VirMiner/downloads/updated_POG_database/	(160)
	vFams	https://derisilab.ucsf.edu/software/vFam/	(189)
	ViPhOGs	https://osf.io/2zd9r/	(190)
	VPF	https://bioinfo.uib.es/~recerca/VPF-Class/vpf-class-data/final_list.hmms	(171)

## Sheet: S3_troubleshooting
Table S3: Troubleshooting common issues arising during viromic analyses
Workflow Step	Problem / Behavior	Potential causes and how to proceed
Step 1: Data preprocessing	Poor read quality	- Poor sample quality or faulty sequencing run. Perform strict read trimming and filtering and re-evaluate quality afterwards. Proceed to read profiling / assembly with caution (carefully set parameters, question results, opt for polishing steps where possible) - Revisit the extraction or sequencing protocols to identify potential issues. Use a gentler extraction protocol and resequence. Possibil…
Step 2: Read profiling	Low viral signal	- Reads of a virus unknown to tool. Try more sensitive parameters, or other tools and reference databases - Reads lack information to be classified (e.g repeat or common gene). Attempt assembly and viral identification, but carefully verify viral quality - Possibility to exclude everything except viral and unclassified reads and attempt assembly. This has a high chance for failure (misassembly, h…
Step 3: Assembly	Fragmented assembly	- Check if the selected tool is suitable for your data (e.g. metagenome). Change tool or adjust cutoffs / settings - Scaffolding or binning (Step 7) to group and elongate sequences - Map reads to contigs and then reassemble using only those reads - High sample diversity / large repeat regions. Resequence. Possibility to aim for larger sequencing depth or to combine short and long read sequencing …
Step 4: Viral Identification	Low number of viral contigs	- Does your expectation fit sample type (e.g. bulk metagenomic sample vs. virus-enriched sample) and source (sea water vs. viral-rich clinical sample)? - Check if the selected tool is suitable for your data. Change tool, adjust settings / cutoffs (e.g. minimal sequence length or sensitivity), or provide a specific or different reference viral database - Combine results of multiple tools (but mind…
	No viral sequences detected	- See above ("Low number of viral contigs") - If there are also no viral reads detected (Step 2), the sample likely contained no viruses. If you expect viruses in your sample, adjust wet-lab protocols and sequencing method to counter potential viral exclusion (see Step 0)
Step 5: Viral quality assessment	Low completeness	- Detection of host-provirus border too strict. Extend borders before excision (manually or through tool parameters) - Address assembly fragmentation (see above) - If complete viruses are desired, resequence using a gentler extraction method. Possibility to increase sequencing depth or combine short and long reads (hybrid assembly)
	High contamination	- Misassembly resulted in host contamination. Redo assembly with stricter cutoffs - Provirus is still flanked by host genes. Chose stricter cutoffs for provirus border identification
	Overall insufficient quality	- Map reads to the viral contigs and then reassemble using only those reads. Additionally, check quantity of the (viral) reads mapped to the target contigs and coverage, as this can be indicative of contamination or assembly issues - Tool database might be lacking references for uncommon viruses and thus fail to detect viral hallmark genes used for quality assessment. Add custom references if kno…
Step 6: Viral Clustering and Dereplication	Few sequences per vOTU cluster	- High viral diversity. Viruses are too dissimilar to be clustered together. Decrease cutoffs appropriately to represent a higher taxon level like genus (e.g. lower identity and coverage) or use a tool more suited for this purpose (e.g. vConTACT2) - Low viral diversity (e.g. few viral strains for each species, few strains in entire sample). Proceed if viral quality is sufficient (especially of vO…
	Insufficient clusters and poor quality of vOTU representatives	- See above (Step 5) - Examine quality and length distribution of vOTU members. Clustering a short and a very long sequence together will result in skewed quality metrics. Binning can ascertain if the sequences actually belong to the same virus based on e.g. co-abundance - Verify that an appropriate sequence or vMAG is selected as representative (high quality, long) - If there are many viral read…
Step 7: Viral binning	General troubleshooting information	- Troubleshoot previous workflow steps (see above) - To evaluate your bins and typical bin sizes, refer to section "Interpreting vRhyme bins/vMAGs" of https://github.com/AnantharamanLab/vRhyme?tab=readme-ov-file#interpret - If the viral quality is high, viral genetic material was not / barely truncated during sequencing. This is good. Concatenate and continue - Binning improves if multiple sample…
Step 8: Viral Lifestyle prediction	No prediction result	- Sequence truncated / too short to contain lysis genes or signatures used for prediction. Try other references, tools and cutoffs / settings - Virus without any suitable references in this tool. If other references and tools also result in no predictions but the viral quality is high, this might be an interesting target for further experimental research (virus with novel lifestyle/ unknown lifes…
	Predicted as lytic	- Be mindful that some tools assume all input (including non-viral sequences) to be from lytic viruses unless evidence for lysogenic properties was found - Be critical of this result if the viral quality is poor
	vOTU members have different predicted lifestyles	- See above ("No prediction result" / "Predicted as lytic") - Non-standard vOTU cutoffs. E.g. viruses of the same Order can have different hosts. Viruses of the same species are expected to have the same host. Choose a more specific taxon level (e.g. species)
	Individual vMAG contigs predicted to have different lifestyles	- See above ("No prediction result" / "Predicted as lytic") - Misbinning of unrelated contigs - Refer to section "Interpreting vRhyme bins/vMAGs" of https://github.com/AnantharamanLab/vRhyme?tab=readme-ov-file#interpret
Step 9: Viral Taxonomy	No / non-specific prediction	- Sequence too short / low quality or unknown to this tool. Try different references, tools, or cutoffs / settings and troubleshoot previous workflow steps (see above) - Low similarity at sequence level. Attempt structure-guided taxonomy - If the virus is of high quality and you are confident about this result, this might be a member of a new taxon. See (191) and https://ictv.global/faq/submit fo…
Step 10: Viral abundance estimation	Unexpected abundance	- Be mindful of biases introduced by amplification (see Step 0) - See issues potentially introduced during previous steps (e.g. fragmented assembly, faulty bins or vOTUs) - If multiple samples or replicates are available, use those to verify
Step 11: Viral host identification	No / non-specific prediction	- Host or virus are unknown to tool. This is a common result. Try other references, tools, or cutoffs / settings. If available, provide potential hosts known to be present in this habitat or that were sequenced from the same sample - Find suitable host candidates based on known related viruses (if viral taxonomy is available) and provide them as reference - Consider alternative infection styles n…
Step 12: Viral annotation / AMG prediction	Unknown gene	- Since the majority of viral genes is still unknown, this is a common result. You can try other tools or references, including HMM-based and structure-based annotation
	Incorrect / unlikely prediction	- Verify that the tool is suitable for the data - Try genetic code translation table 11 if not used previously - Incomplete / merged genes caused by incorrect start codon or gene boundary prediction. Try other references, cutoffs / settings, or tools - Fragmented data causing wrong predictions (e.g. truncated genes at contig edges or shifted frames). Try to improve input data (see previous steps …
	AMGs predicted	- Rule out misassembly or wrongful viral prediction by verifying that flanking genes are viral - If the sequence is of low quality and flanked by host / unknown genes, consider manual validation
